# Supplementary material for: Phosphorylation-dependent tuning of mRNA deadenylation rates
Source: Nat Struct Mol Biol. 2025 Nov 3;33(1):63–70. doi: 10.1038/s41594-025-01688-1 (PMC12819147; doi:10.1038/s41594-025-01688-1)
Supplement: Supplementary file 5 — Numerical data for plots. [file 41594_2025_1688_MOESM5_ESM.xlsx]

## Sheet: Fig1b, ED1bc
		Fraction deadenylated						Fraction deadenylated						Fraction deadenylated
	Time (mins)	Repeat 1	Repeat 2	Repeat 3			Time (mins)	Repeat 1	Repeat 2	Repeat 3			Time (mins)	Repeat 1	Repeat 2	Repeat 3
Puf3 WT	0	0	0	0		Ccr4-Not alone	0	0	0	0		Puf3-PUM	0	0	0	0
	0.5	0.0196244	0.00747184	0.0121904			16	0.00884868	0.00428241	0.0145245			16	0.029084	0.0136773	0.00430899
	1	0.108344	0.0951729	0.131128			32	0.0386093	0.0320456	0.0183081			32	0.0411863	0.0317093	0.0172987
	1.5	0.412977	0.504084	0.454868			48	0.0752935	0.0724397	0.0605195			48	0.0641261	0.0470545	0.0317732
	2	0.760179	0.752224	0.727362			64	0.186283	0.180924	0.157774			64	0.139581	0.12869	0.118285
	2.5	0.874928	0.841654	0.796448			80	0.380041	0.374788	0.331838			80	0.353671	0.348944	0.374879
	3	0.877224	0.874949	0.849784			96	0.604627	0.536703	0.555848			96	0.641253	0.662384	0.647873
	4	0.905906	0.923375	0.873645			112	0.76239	0.747103	0.733938			112	0.728031	0.83323	0.82967
	6	0.929153	0.948949	0.918009			128	0.888126	0.860036	0.845663			128	0.825183	0.899714	0.947213
	8	0.961056	0.970177	0.962417			144	0.995246	0.935794	0.91382			144	0.974851	0.924261	0.991301
	10	0.99375	0.986061	0.991684			160	1	1	1			160	1	1	1
	12	1	1	1
		Fraction deadenylated						Fraction deadenylated						Fraction deadenylated
	Time (mins)	Repeat 1	Repeat 2	Repeat 3			Time (mins)	Repeat 1	Repeat 2	Repeat 3			Time (mins)	Repeat 1	Repeat 2	Repeat 3
Puf3 Δ109	0	0	0	0		Puf3 Δ258	0	0	0	0		Puf3 Δ259-376	0	0	0	0
	1	0.0333238	0.0350299	0.00176969			8	0.00087178	0.0392846	0.0264447			1	0.0127553	0.021111	-0.0104422
	1.5	0.033103	0.0561676	0.0230219			16	0.00621762	0.0428939	0.0539907			1.5	0.0435648	0.0576121	0.032249
	2	0.0617846	0.0906943	0.0573895			24	0.0242586	0.0521053	0.0489262			2	0.133984	0.130423	0.258558
	2.5	0.114786	0.152943	0.160832			32	0.0861126	0.114963	0.0709054			2.5	0.258877	0.293116	0.307304
	3	0.218606	0.241532	0.253697			40	0.242423	0.23443	0.21368			3	0.412665	0.439989	0.449114
	3.5	0.371031	0.368549	0.398733			48	0.494445	0.501595	0.440964			3.5	0.558581	0.628855	0.616454
	4	0.504768	0.48372	0.592682			56	0.653348	0.628091	0.679011			4	0.680613	0.687554	0.752001
	6	0.815887	0.829027	0.844585			64	0.758472	0.79054	0.819228			6	0.907534	0.918698	0.905425
	8	0.916309	0.915849	0.949188			72	0.857826	0.906377	0.862538			8	0.959591	0.983518	0.966962
	10	0.971943	0.964749	0.994266			88	0.951651	0.96282	0.943821			10	0.99527	0.990513	0.999673
	12	1	1	1			104	1	1	1			12	1	1	1

## Sheet: Fig2a, ED3a
		Fraction deadenylated						Fraction deadenylated						Fraction deadenylated
	Time (mins)	Repeat 1	Repeat 2	Repeat 3			Time (mins)	Repeat 1	Repeat 2	Repeat 3			Time (mins)	Repeat 1	Repeat 2	Repeat 3
Δ53-68:GSN	0	0	0	0		Δ217-232:GSN	0	0	0	0		2x:GSN mt	0	0	0	0
	0.5	0.0632438	0.00436598	0.0122402			0.5	0.0411393	0.0248367	0.00076487			2	0.0194092	0.0152789	0.0138235
	1	0.0786571	0.00844525	0.0294572			1	0.060341	0.036929	0.0226618			3	0.0556538	0.0376667	0.0607194
	1.5	0.10648	0.061025	0.0924661			1.5	0.0848655	0.0541521	0.0461641			4	0.162416	0.118884	0.168168
	2	0.175606	0.173287	0.161183			2	0.166733	0.113694	0.0239034			5	0.318408	0.276169	0.331127
	2.5	0.286355	0.261299	0.316685			2.5	0.327079	0.295405	0.196764			6	0.541969	0.461448	0.51637
	3	0.435133	0.386954	0.474929			3	0.50909	0.324589	0.492852			8	0.789218	0.723894	0.810839
	4	0.65771	0.657716	0.661129			4	0.7462	0.653009	0.773355			10	0.867477	0.844158	0.896782
	6	0.863847	0.846566	0.899211			6	0.916308	0.883783	0.956989			12	0.897483	0.91868	0.915085
	8	0.951014	0.922022	0.977664			8	0.957796	0.951772	0.969657			16	0.95179	0.972419	0.967583
	10	0.977496	0.969695	0.997121			10	0.994688	0.982648	0.991604			24	0.974486	0.994356	0.990612
	12	1	1	1			12	1	1	1			32	1	1	1

## Sheet: FigED3b
		Fraction deadenylated						Fraction deadenylated						Fraction deadenylated
	Time (mins)	Repeat 1	Repeat 2	Repeat 3			Time (mins)	Repeat 1	Repeat 2	Repeat 3		L43N F65N L130N Y176N W229N	Time (mins)	Repeat 1	Repeat 2	Repeat 3
W229N	0	0	0	0		L43N F65N W229N	0	0	0	0			0	0	0	0
	0.5	-0.0362602	-0.0278303	-0.0075098			0.5	0.0239492	0.0258591	0.0650898			0.5	0.0268087	-0.0204578	-0.0373452
	1	0.00550395	0.00246504	0.0258064			1	0.0901098	0.0523692	0.06191			1	0.00388244	-0.0143606	-0.00977837
	1.5	0.116957	0.139266	0.127806			1.5	0.102672	0.128751	0.0830726			1.5	0.0012749	-0.0105468	-0.000224435
	2	0.319866	0.33751	0.316969			2	0.218706	0.206673	0.166739			2	0.0132921	0.00312958	0.0523065
	2.5	0.581917	0.567922	0.549163			2.5	0.428637	0.389311	0.339511			2.5	0.0550413	0.045851	0.158483
	3	0.748468	0.714745	0.696536			3	0.593872	0.606493	0.717001			3	0.157611	0.140304	0.2429
	4	0.858646	0.803758	0.816862			4	0.869967	0.834381	0.866172			4	0.490816	0.446629	0.546594
	6	0.946385	0.934034	0.911332			6	0.880371	0.958194	0.948716			6	0.845963	0.810053	0.858063
	8	0.971714	0.964453	0.954388			8	0.951601	0.94932	0.962251			8	0.960219	0.927868	0.950577
	10	0.981643	0.984641	0.980924			10	0.978089	0.971489	0.962348			10	1	0.976579	0.993047
	12	1	1	1			12	1	1	1			12	1	1	1

## Sheet: Fig2b, ED4b
		Fraction deadenylated						Fraction deadenylated
	Time (mins)	Repeat 1	Repeat 2	Repeat 3			Time (mins)	Repeat 1	Repeat 2	Repeat 3
MBP 158-258	0	0	0	0		158-258	0	0	0	0
	4	0.0276455	0.0440205	0.0613303			4	0.00859225	0.0365909	0.0203538
	8	0.0314083	0.0630175	0.0774155			6	0.0622183	0.0539218	0.0538827
	10	0.0493871	0.0725055	0.079683			8	0.147052	0.115822	0.0807196
	12	0.0561497	0.083261	0.0911499			10	0.304176	0.238532	0.156563
	16	0.0904039	0.121141	0.125694			12	0.477004	0.385727	0.306303
	20	0.168277	0.218679	0.218651			16	0.657665	0.666569	0.564616
	24	0.277706	0.31584	0.369788			20	0.821431	0.785106	0.682042
	32	0.64041	0.59995	0.715689			24	0.877812	0.838238	0.760841
	48	0.887976	0.939065	0.847403			32	0.917767	0.903677	0.842857
	64	0.96239	0.990003	0.93999			48	0.988892	0.960755	0.929706
	80	1	1	1			64	1	1	1
		Fraction deadenylated						Fraction deadenylated
	Time (mins)	Repeat 1	Repeat 2	Repeat 3			Time (mins)	Repeat 1	Repeat 2	Repeat 3
MBP 109-258	0	0	0	0		109-258	0	0	0	0
	2	0.0326249	0.0282365	0.0166837			2	0.0214793	0.108218	0.0588265
	3	0.0392938	0.0274618	0.0131161			3	0.0360969	0.117952	0.0779608
	4	0.0363512	0.029784	0.0247989			4	0.0914142	0.153539	0.110903
	6	0.0497747	0.0404099	0.0290573			5	0.18636	0.221156	0.186757
	8	0.0686265	0.0658027	0.0414287			6	0.32019	0.369332	0.327931
	12	0.197473	0.135688	0.149677			8	0.614064	0.59824	0.570015
	16	0.358061	0.307675	0.295774			10	0.735178	0.733682	0.727576
	20	0.536761	0.492344	0.543025			12	0.836023	0.809343	0.794693
	24	0.697164	0.640339	0.710578			16	0.900766	0.902507	0.887033
	32	0.883811	0.839256	0.902938			24	0.999761	0.969491	0.966801
	48	1	1	1			32	1	1	1

## Sheet: Fig2c
		PUM	WT	delta109	d258	d258-376	1-108	158-258	1-158	109-258	109-208
Relative Not1 band intensity	Repeat 1	0.0485886	1	0.853205	0.0464837	0.867448	0.0789542	0.287484	0.267589	0.7519	0.136345
	Repeat 2	0.0358475	1	0.975455	0.0572023	0.908944	0.105725	0.367543	0.385172	0.987092	0.18401
	Repeat 3	0.0400537	1	0.955836	0.0950332	1.07792	0.0772093	0.315649	0.303215	0.744684	0.175533

## Sheet: Fig2d
	Concentration µM	Δ Anisotropy
Puf3 WT	0	0	0	0	0	0	0						Values in italics were excluded as outliers
	0.03125	7.6	8	14.1	5.5	9.5	10.8
	0.0625	22.6	1.8	13.4	11.1	13.7	19.4
	0.125	24.3	13.9	20.2	19.9	12.7	16.4
	0.25	30.8	12	21.3	22.9	19.3	28.4
	0.5	30	22.2	22.5	26.7	25.4	23.4	28.6	32	27.3	26.4
	1	6.6	31.4	25.1	28.4	26.6	30.4	34.2	33	32.1	31.4
	2	45.4	36.1	42.2	35.4	37.5	35.2
	4	47.4	37.2	40.5	35.2	39.2
	8	48	40.5	43.6	43.2	43.8
	16	46.2	34.4	40.9	39.3	38.4
	Concentration µM	Δ Anisotropy
109-258	0	0	0	0	0	0	0	0
	0.125	8.3	9.4
	0.25	8.2	14.5	16	9.5	7.9	7.7	5.6
	0.5	11.7	15.9	26	17.5	9.9	8.9	6.2
	1	12.9	25.5	30.1	23.3	16.3	17.9	10.1
	2	17.8	24.8	33	30	16.7	19.6	19.3
	4	23.5	29.1	33.8	31.9	25.3	28	20.7
	8	24.2	32.7	37.9	29.8	30.3	28.4	28.5
	16	26.7	32.8	41.5	34.5	29.8	35.9	32
	32	29.6			40.7	35.7	39.7	33.1
	Concentration µM	Δ Anisotropy
158-258	0	0	0	0	0
	0.0625	1.1	2.3	-1.3	3.7
	0.125	6.1	4	1.1	1.2
	0.25	3.6	1.2	-1.4	4.5
	0.5	7.6	4.1	2.7	5.9
	1	5.7	4.5	4.6	7.1
	2	9.7	8.7	8.3	8.8
	4	12.3	13.6	13.1	14.6
	8	22.2	17.1	13.9	18.1
	16	29.5	23.5	22	27.7
	32	28.9	27.7	31.3	30.7
	64	35.1	30.9	34.3	35.2
	128	34.8	34.6	39.6	38.2

## Sheet: FigED4e
	Concentration µM	Δ Anisotropy
1-157	0	0	0	0
	0.03125	1.4	2.9	2.8
	0.0625	2.5	3.1	3.1
	0.125	2.8	3.7	3.5
	0.25	4	4.9	5
	0.5	4.1	5.2	4.9
	1	6.3	6.3	7.4
	2	8.7	8.5	8.5
	4	11.5	12.2	12.9
	8	15.3	15.6	15.7
	Concentration µM	Δ Anisotropy
108-208	0	0	0	0	0
	0.25	3.9	2.7	2.2	1.3
	0.5	0.6	-0.4	4.3	2
	1	3.8	1.7	3.4	1.2
	2	-1.3	-3.8	5.4	1.5
	4	1.3	-3.8	1.7	3.7
	8	0.5	-0.9	2.1	4.6
	16	5.1	1.6	4.4	4.1
	32	4.3	5.4	1.7	3.7
	64	6.6	5.4	5.3	6
	128	7.8	6	8.4	9.2

## Sheet: Fig3d, ED6d
		Fraction deadenylated						Fraction deadenylated
	Time (mins)	Repeat 1	Repeat 2	Repeat 3			Time (mins)	Repeat 1	Repeat 2	Repeat 3
Not9 mutant	0	0	0	0		Not1,3,9 mutant	0	0	0	0
	0.5	0.0337098	0.0119903	0.0655541			0.5	0.0797387	0.0797985	0.0332565
	1	0.044283	0.0389283	0.0556811			1	0.0859763	0.0659891	0.0192995
	1.5	0.13648	0.128526	0.175047			1.5	0.0955075	0.0703161	0.0257228
	2	0.294275	0.313629	0.385635			2	0.0913136	0.102322	0.0694725
	2.5	0.586982	0.530142	0.663606			2.5	0.144383	0.189563	0.170558
	3	0.689576	0.694807	0.795614			3	0.245331	0.325389	0.346124
	4	0.881461	0.844284	0.888628			4	0.544953	0.641374	0.608023
	6	0.905342	0.951607	0.961845			6	0.842296	0.893751	0.88118
	8	0.977875	0.996893	0.982784			8	0.943819	0.947017	0.951203
	10	0.975497	0.989141	0.996084			10	0.98649	0.984097	0.984642
	12	1	1	1			12	1	1	1

## Sheet: FigED8a
Concentration (uM)	WT		T5		T30		T90
0	0	0	0	0	0	0	0	0
0.097656	3	0.4	2.9	0.7	-0.6	3.9	1.5	5.9
0.195313	1.7	-1.8	2.6	2	2.8	9.5	3.9	7.2
0.390625	0.7	2.9	4.1	6.3	9.9	12.4	6.4	11.1
0.78125	6.8	4.3	12.3	17.7	19.1	22.4	11.7	21.5
1.5625	9.3	8.4	21	24.3	25.1	27.3	16.4	27.2
3.125	26.4	27.4	34.4	27.5	26.8	36.2	27.6	36.1
6.25	40.3	41.5	48	40.6	35.1	42.9	39.4	48.3
12.5	45.5	45.2	49.6	48	43.3	49.2	46.2	53.2
25	51.9	50.1	51.5	51.6	46.5	54.8	51.7	57.6
50	55.8	49.5	60.4	59.3	52.8	61.8	54.5	62.1
100	54.9	55.8	60.9	66.5	60.4	64.8	59.2	69.1
200	60.4	58.9	71.4	68.3	65.3	67.9	67.8	68.9

## Sheet: Fig4f,FigED8b
		Fraction deadenylated						Fraction deadenylated						Fraction deadenylated						Fraction deadenylated
	Time (mins)	Repeat 1	Repeat 2	Repeat 3			Time (mins)	Repeat 1	Repeat 2	Repeat 3			Time (mins)	Repeat 1	Repeat 2	Repeat 3			Time (mins)	Repeat 1	Repeat 2	Repeat 3
T = 0min	0	0	0	0		T = 5min	0	0	0	0		T = 30min	0	0	0	0		T = 90min	0	0	0	0
	0.5	0.0268119	0.0275531	-0.0312509			0.5	0.0203477	0.0125002	0.0180889			0.5	0.0315607	0.038528	0.0135105			0.5	0.00966643	0.0363074	0.0505089
	1	0.0913589	0.133234	0.0637733			1	0.0343052	0.00661951	0.0290876			1	0.0109554	0.00321217	0.00183204			1	0.0133069	0.00903639	0.0376381
	1.5	0.325338	0.441401	0.373609			1.5	0.0543172	0.0356191	0.060769			1.5	0.0203121	0.00017783	0.0139333			1.5	0.0273944	0.0229221	0.0314722
	2	0.643769	0.65254	0.726402			2	0.120244	0.107612	0.231182			2	0.027637	0.0173726	0.0204891			2	0.0224807	0.00690815	0.0429334
	2.5	0.81577	0.788572	0.798004			2.5	0.265054	0.243722	0.41808			2.5	0.0424094	0.0351613	0.0573453			2.5	0.0311971	0.0395582	0.0582136
	3	0.852351	0.832613	0.85129			3	0.457498	0.499285	0.525908			3	0.0744877	0.0566811	0.0823371			3	0.0446143	0.103141	0.0727052
	4	0.903614	0.887708	0.916702			4	0.789145	0.808411	0.788494			4	0.202657	0.198676	0.266114			4	0.0853209	0.152881	0.154751
	6	0.923176	0.927315	0.949032			6	0.946863	0.982866	0.94585			6	0.596715	0.647322	0.55864			6	0.337071	0.320433	0.422378
	8	0.952967	0.953703	0.970924			8	0.97379	0.996097	0.968684			8	0.882579	0.865878	0.811896			8	0.680469	0.647237	0.617651
	10	0.96709	0.973624	0.999878			10	0.992446	0.985435	0.989658			10	0.982631	0.958644	0.974653			10	0.922088	0.856823	0.903518
	12	1	1	1			12	1	1	1			12	1	1	1			12	1	1	1

[truncated: 3 more sheets: Fig5a, FigED9b, Fig5b, FigED10b, Fig 5c, FigED10e]
